# Supplementary material for: Apicomplexan co-infections impair with phagocytic activity in avian macrophages
Source: Parasitol Res. 2020 Oct 8;119(12):4159–68. doi: 10.1007/s00436-020-06900-3 (PMC7704517; doi:10.1007/s00436-020-06900-3)
Supplement: Supplementary file 1 — (XLSX 19 kb) [file 436_2020_6900_MOESM1_ESM.xlsx]

## Sheet: 2 hpi
Group	Sample No.	Values	Mean values	Standard deviation (SD)
TH	TH1	0.386885	0.351929	0.0554172
	TH2	0.446629
	TH3	0.328571
	TH4	0.292876
	TH5	0.325444
	TH6	0.331169
TL	TL1	0.571429	0.591172	0.0141101
	TL2	0.58642
	TL3	0.611307
	TL4	0.599138
	TL5	0.596708
	TL6	0.582031
EH	EH1	0.124567	0.124417	0.0326259
	EH2	0.0859873
	EH3	0.0852713
	EH4	0.150183
	EH5	0.137705
	EH6	0.162791
EL	EL1	0.647826	0.604323	0.0646781
	EL2	0.620087
	EL3	0.664495
	EL4	0.495798
	EL5	0.55814
	EL6	0.639594
CI	CI1	0.553571	0.622258	0.0792721
	CI2	0.604762
	CI3	0.768868
	CI4	0.585859
	CI5	0.569697
	CI6	0.650794

## Sheet: 6 hpi
Group	Sample No.	Values	Mean values	Standard deviation (SD)
TH	TH1	0.558621	0.593724	0.0512255
	TH2	0.630682
	TH3	0.60479
	TH4	0.554455
	TH5	0.672131
	TH6	0.541667
TL	TL1	0.625316	0.609522	0.047382
	TL2	0.556923
	TL3	0.571429
	TL4	0.578947
	TL5	0.673684
	TL6	0.650831
EH	EH1	0.261905	0.237586	0.0317708
	EH2	0.179487
	EH3	0.26875
	EH4	0.246575
	EH5	0.236364
	EH6	0.232432
EL	EL1	0.531915	0.526402	0.0441899
	EL2	0.595166
	EL3	0.484305
	EL4	0.480818
	EL5	0.55618
	EL6	0.510029
CI	CI1	0.632479	0.604389	0.0208377
	CI2	0.591731
	CI3	0.574297
	CI4	0.619048
	CI5	0.611511
	CI6	0.59727

## Sheet: 12 hpi
Group	Sample No.	Values	Mean values	Standard deviation (SD)
TH	TH1	0.668246	0.625933	0.0745045
	TH2	0.609756
	TH3	0.72973
	TH4	0.582609
	TH5	0.539326
	TH6
TL	TL1	0.718182	0.587337	0.0759918
	TL2	0.585987
	TL3	0.48927
	TL4	0.557692
	TL5	0.561404
	TL6	0.611486
EH	EH1	0.511041	0.479192	0.0411255
	EH2	0.442675
	EH3	0.462209
	EH4	0.430508
	EH5	0.49226
	EH6	0.536458
EL	EL1	0.406844	0.464379	0.0325066
	EL2	0.470175
	EL3	0.497925
	EL4	0.470588
	EL5	0.48913
	EL6	0.451613
CI	CI1	0.291262	0.304765	0.0237209
	CI2	0.345324
	CI3	0.291667
	CI4	0.289256
	CI5	0.288618
	CI6	0.322464

## Sheet: 24 hpi
Group	Sample No.	Values	Mean values	Standard deviation (SD)
TH	TH1	0.494949	0.559462	0.0767826
	TH2	0.473118
	TH3	0.514085
	TH4	0.58042
	TH5	0.646154
	TH6	0.648045
TL	TL1	0.381643	0.308543	0.0502748
	TL2	0.3
	TL3	0.246753
	TL4	0.310714
	TL5	0.347222
	TL6	0.264925
EH	EH1	0.0666667	0.0544112	0.00867372
	EH2	0.0555556
	EH3	0.04
	EH4	0.0571429
	EH5	0.0555556
	EH6	0.0515464
EL	EL1		0.402201	0.0904346
	EL2	0.273333
	EL3	0.519824
	EL4	0.376543
	EL5	0.442244
	EL6	0.399061
CI	CI1	0.22069	0.204261	0.0515825
	CI2	0.204969
	CI3	0.276596
	CI4	0.20398
	CI5	0.115942
	CI6	0.20339
